# Supplementary material for: A Review on Antistaphylococcal Secondary Metabolites from Basidiomycetes
Source: Molecules. 2020 Dec 11;25(24):5848. doi: 10.3390/molecules25245848 (PMC7764641; doi:10.3390/molecules25245848)
Supplement: Supplementary file 1 [file molecules-25-05848-s001.zip]

Archive with 3 entries (2 files):
- supplementary/
- supplementary/molecules-967866 figures.pdf
- supplementary/molecules-967866 supp.docx
